# Supplementary material for: Effects of intraocular lens anterior edge design on anterior capsule morphology changes following femtosecond laser-assisted capsulotomy
Source: BMC Ophthalmol. 2022 Dec 29;22:515. doi: 10.1186/s12886-022-02751-x (PMC9801536; doi:10.1186/s12886-022-02751-x)
Supplement: Supplementary file 1 — Additional file 1. [file 12886_2022_2751_MOESM1_ESM.xlsx]

## Sheet: Data related to ZMB00
	Diameters of anterior capsule opening 6 months after FLACs in 4 directions. (mm)					The differences between diameter of anterior capsule opening and 5.2mm 6 months after FLACs in 4 directions.(mm)					Absolute values of the differences between diameter of anterior capsule opening and 5.2mm 6 months after FLACs in 4 directions. (mm)
No.	H	V	45°	135°		H	V	45°	135°		H	V	45°	135°
1	5.2026	5.2801	5.0677	5.0416		0.0026	0.0801	-0.1323	-0.1584		0.0026	0.0801	0.1323	0.1584
2	5.2026	5.2931	5.3453	5.0286		0.0026	0.0931	0.1453	-0.1714		0.0026	0.0931	0.1453	0.1714
3	5.2028	5.2289	5.2341	5.2463		0.0028	0.0289	0.0341	0.0463		0.0028	0.0289	0.0341	0.0463
4	5.1939	4.8907	5.3615	5.3527		-0.0061	-0.3093	0.1615	0.1527		0.0061	0.3093	0.1615	0.1527
5	5.2061	5.5193	5.0285	5.3627		0.0061	0.3193	-0.1715	0.1627		0.0061	0.3193	0.1715	0.1627
6	5.1887	4.9929	5.294	5.0016		-0.0113	-0.2071	0.094	-0.1984		0.0113	0.2071	0.094	0.1984
7	5.1887	5.4201	5.093	5.4114		-0.0113	0.2201	-0.107	0.2114		0.0113	0.2201	0.107	0.2114
8	5.2115	4.9745	5.0963	5.1659		0.0115	-0.2255	-0.1037	-0.0341		0.0115	0.2255	0.1037	0.0341
9	5.1852	5.2409	5.1539	5.1417		-0.0148	0.0409	-0.0461	-0.0583		0.0148	0.0409	0.0461	0.0583
10	5.1843	4.9929	5.3114	5.2418		-0.0157	-0.2071	0.1114	0.0418		0.0157	0.2071	0.1114	0.0418
11	5.2167	5.2428	5.1659	5.105		0.0167	0.0428	-0.0341	-0.095		0.0167	0.0428	0.0341	0.095
12	5.2192	5.106	5.3201	5.2418		0.0192	-0.094	0.1201	0.0418		0.0192	0.094	0.1201	0.0418
13	5.2202	5.3768	5.1363	5.0928		0.0202	0.1768	-0.0637	-0.1072		0.0202	0.1768	0.0637	0.1072
14	5.1765	5.4375	5.3157	5.1539		-0.0235	0.2375	0.1157	-0.0461		0.0235	0.2375	0.1157	0.0461
15	5.2254	4.9362	5.3072	5.2464		0.0254	-0.2638	0.1072	0.0464		0.0254	0.2638	0.1072	0.0464
16	5.1713	4.9799	5.0756	5.1452		-0.0287	-0.2201	-0.1244	-0.0548		0.0287	0.2201	0.1244	0.0548
17	5.1713	5.2548	5.1539	5.307		-0.0287	0.0548	-0.0461	0.107		0.0287	0.0548	0.0461	0.107
18	5.2322	5.093	5.3331	5.1452		0.0322	-0.107	0.1331	-0.0548		0.0322	0.107	0.1331	0.0548
19	5.2322	5.3888	5.1243	5.3192		0.0322	0.1888	-0.0757	0.1192		0.0322	0.1888	0.0757	0.1192
20	5.2331	5.0538	5.294	5.106		0.0331	-0.1462	0.094	-0.094		0.0331	0.1462	0.094	0.094
21	5.2366	5.468	5.2627	5.3984		0.0366	0.268	0.0627	0.1984		0.0366	0.268	0.0627	0.1984
22	5.1626	4.9242	5.3192	5.2584		-0.0374	-0.2758	0.1192	0.0584		0.0374	0.2758	0.1192	0.0584
23	5.2376	4.931	5.1363	5.1886		0.0376	-0.269	-0.0637	-0.0114		0.0376	0.269	0.0637	0.0114
24	5.1552	5.2709	5.1691	5.18364		-0.0448	0.0709	-0.0309	-0.01636		0.0448	0.0709	0.0309	0.01636
25	5.1547	4.932	5.2113	5.2418		-0.0453	-0.268	0.0113	0.0418		0.0453	0.268	0.0113	0.0418
26	5.2461	5.0408	5.093	5.093		0.0461	-0.1592	-0.107	-0.107		0.0461	0.1592	0.107	0.107
27	5.2496	5.481	5.2757	5.1886		0.0496	0.281	0.0757	-0.0114		0.0496	0.281	0.0757	0.0114
28	5.2496	4.919	5.2757	5.4114		0.0496	-0.281	0.0757	0.2114		0.0496	0.281	0.0757	0.2114
29	5.1485	5.3159	5.192	5.1798		-0.0515	0.1159	-0.008	-0.0202		0.0515	0.1159	0.008	0.0202
30	5.1485	4.9275	5.3507	5.3942		-0.0515	-0.2725	0.1507	0.1942		0.0515	0.2725	0.1507	0.1942
31	5.253	4.973	5.0861	5.2008		0.053	-0.227	-0.1139	0.0008		0.053	0.227	0.1139	0.0008
32	5.1452	5.2809	5.2409	5.22636		-0.0548	0.0809	0.0409	0.02636		0.0548	0.0809	0.0409	0.02636
33	5.2583	4.919	5.2113	5.1452		0.0583	-0.281	0.0113	-0.0548		0.0583	0.281	0.0113	0.0548
34	5.1365	5.3279	5.18	5.2322		-0.0635	0.1279	-0.02	0.0322		0.0635	0.1279	0.02	0.0322
35	5.2635	5.4845	5.3627	5.4062		0.0635	0.2845	0.1627	0.2062		0.0635	0.2845	0.1627	0.2062
36	5.2657	5.2026	5.3144	5.1974		0.0657	0.0026	0.1144	-0.0026		0.0657	0.0026	0.1144	0.0026
37	5.267	4.959	5.3279	5.2148		0.067	-0.241	0.1279	0.0148		0.067	0.241	0.1279	0.0148
38	5.2679	5.2453	5.1843	5.1843		0.0679	0.0453	-0.0157	-0.0157		0.0679	0.0453	0.0157	0.0157
39	5.1243	5.2026	5.3244	5.2026		-0.0757	0.0026	0.1244	0.0026		0.0757	0.0026	0.1244	0.0026
40	5.2776	5.1746	5.2254	5.295		0.0776	-0.0254	0.0254	0.095		0.0776	0.0254	0.0254	0.095
41	5.2791	5.1592	5.3365	5.2008		0.0791	-0.0408	0.1365	0.0008		0.0791	0.0408	0.1365	0.0008
42	5.1191	5.2583	5.2287	5.2287		-0.0809	0.0583	0.0287	0.0287		0.0809	0.0583	0.0287	0.0287
43	5.1104	5.2374	5.1626	5.093		-0.0896	0.0374	-0.0374	-0.107		0.0896	0.0374	0.0374	0.107
44	5.2931	5.1452	5.3505	5.1852		0.0931	-0.0548	0.1505	-0.0148		0.0931	0.0548	0.1505	0.0148
45	5.0973	5.2331	5.3897	5.294		-0.1027	0.0331	0.1897	0.094		0.1027	0.0331	0.1897	0.094
46	5.3037	5.1833	5.208	5.1833		0.1037	-0.0167	0.008	-0.0167		0.1037	0.0167	0.008	0.0167
47	5.0886	5.2331	5.2157	5.2592		-0.1114	0.0331	0.0157	0.0592		0.1114	0.0331	0.0157	0.0592
48	5.3124	5.2776	5.255	5.469		0.1124	0.0776	0.055	0.269		0.1124	0.0776	0.055	0.269
49	5.0843	5.1713	5.22	5.2287		-0.1157	-0.0287	0.02	0.0287		0.1157	0.0287	0.02	0.0287
50	5.3157	5.1539	5.4027	5.093		0.1157	-0.0461	0.2027	-0.107		0.1157	0.0461	0.2027	0.107
51	5.0809	5.2617	4.9765	5.1731		-0.1191	0.0617	-0.2235	-0.0269		0.1191	0.0617	0.2235	0.0269
52	5.3191	5.0461	5.4409	5.2757		0.1191	-0.1539	0.2409	0.0757		0.1191	0.1539	0.2409	0.0757
53	5.3201	5.0451	4.9581	5.1233		0.1201	-0.1549	-0.2419	-0.0767		0.1201	0.1549	0.2419	0.0767
54	5.0769	5.3579	5.4449	5.27		-0.1231	0.1579	0.2449	0.07		0.1231	0.1579	0.2449	0.07
55	5.0769	5.103	5.3405	5.297		-0.1231	-0.097	0.1405	0.097		0.1231	0.097	0.1405	0.097
56	5.3244	5.2461	5.2287	5.2722		0.1244	0.0461	0.0287	0.0722		0.1244	0.0461	0.0287	0.0722
57	5.3244	5.2896	5.133	4.919		0.1244	0.0896	-0.067	-0.281		0.1244	0.0896	0.067	0.281
58	5.0712	5.1808	5.3114	5.3462		-0.1288	-0.0192	0.1114	0.1462		0.1288	0.0192	0.1114	0.1462
59	5.0669	5.2757	4.9625	5.1591		-0.1331	0.0757	-0.2375	-0.0409		0.1331	0.0757	0.2375	0.0409
60	5.3331	5.0321	5.4549	5.28		0.1331	-0.1679	0.2549	0.08		0.1331	0.1679	0.2549	0.08
61	5.3331	5.0321	4.9451	5.2897		0.1331	-0.1679	-0.2549	0.0897		0.1331	0.1679	0.2549	0.0897
62	5.0669	5.3679	5.4549	5.2897		-0.1331	0.1679	0.2549	0.0897		0.1331	0.1679	0.2549	0.0897
63	5.3331	5.093	5.3505	5.093		0.1331	-0.107	0.1505	-0.107		0.1331	0.107	0.1505	0.107
64	5.0635	5.2008	5.2026	5.3104		-0.1365	0.0008	0.0026	0.1104		0.1365	0.0008	0.0026	0.1104
65	5.0582	5.1678	5.3244	5.3592		-0.1418	-0.0322	0.1244	0.1592		0.1418	0.0322	0.1244	0.1592
66	5.3505	5.2148	5.1974	5.0756		0.1505	0.0148	-0.0026	-0.1244		0.1505	0.0148	0.0026	0.1244
67	5.3539	5.0548	5.2408	5.3626		0.1539	-0.1452	0.0408	0.1626		0.1539	0.1452	0.0408	0.1626
68	5.3559	5.2811	5.0963	5.1885		0.1559	0.0811	-0.1037	-0.0115		0.1559	0.0811	0.1037	0.0115
69	5.3579	5.384	5.4275	5.2796		0.1579	0.184	0.2275	0.0796		0.1579	0.184	0.2275	0.0796
70	5.0406	5.1624	5.4081	5.4551		-0.1594	-0.0376	0.2081	0.2551		0.1594	0.0376	0.2081	0.2551
71	5.3679	5.2931	5.0843	5.1765		0.1679	0.0931	-0.1157	-0.0235		0.1679	0.0931	0.1157	0.0235
72	5.0321	5.394	5.4375	5.1104		-0.1679	0.194	0.2375	-0.0896		0.1679	0.194	0.2375	0.0896
73	5.3679	5.0408	5.2548	5.3766		0.1679	-0.1592	0.0548	0.1766		0.1679	0.1592	0.0548	0.1766
74	5.3714	5.2496	5.4201	5.4671		0.1714	0.0496	0.2201	0.2671		0.1714	0.0496	0.2201	0.2671
75	5.3748	5.612	5.0251	4.899		0.1748	0.412	-0.1749	-0.301		0.1748	0.412	0.1749	0.301
76	5.0113	5.2965	5.2843	5.2495		-0.1887	0.0965	0.0843	0.0495		0.1887	0.0965	0.0843	0.0495
77	5.3888	5.633	5.3889	5.532		0.1888	0.433	0.1889	0.332		0.1888	0.433	0.1889	0.332
78	4.9973	5.0895	5.2983	5.2635		-0.2027	-0.1105	0.0983	0.0635		0.2027	0.1105	0.0983	0.0635
79	5.4071	4.932	5.0103	4.9668		0.2071	-0.268	-0.1897	-0.2332		0.2071	0.268	0.1897	0.2332
80	5.4193	5.5759	5.4715	5.3671		0.2193	0.3759	0.2715	0.1671		0.2193	0.3759	0.2715	0.1671
81	4.9799	4.919	5.4027	5.4462		-0.2201	-0.281	0.2027	0.2462		0.2201	0.281	0.2027	0.2462
82	5.4323	5.5889	5.4845	5.3801		0.2323	0.3889	0.2845	0.1801		0.2323	0.3889	0.2845	0.1801
83	5.4449	5.3666	5.3144	5.4536		0.2449	0.1666	0.1144	0.2536		0.2449	0.1666	0.1144	0.2536
84	4.9492	4.9275	5.3508	5.2637		-0.2508	-0.2725	0.1508	0.0637		0.2508	0.2725	0.1508	0.0637
85	5.4549	5.3766	5.0756	4.9364		0.2549	0.1766	-0.1244	-0.2636		0.2549	0.1766	0.1244	0.2636
86	5.471	4.9725	5.17	5.24		0.271	-0.2275	-0.03	0.04		0.271	0.2275	0.03	0.04
87	4.929	5.2496	5.3193	5.3627		-0.271	0.0496	0.1193	0.1627		0.271	0.0496	0.1193	0.1627
88	5.481	5.4375	5.24	5.25		0.281	0.2375	0.04	0.05		0.281	0.2375	0.04	0.05
89	5.4899	5.2019	5.429	5.4551		0.2899	0.0019	0.229	0.2551		0.2899	0.0019	0.229	0.2551
90	5.5019	5.2019	5.441	5.4671		0.3019	0.0019	0.241	0.2671		0.3019	0.0019	0.241	0.2671
91	5.5133	5.2396	5.3093	5.3527		0.3133	0.0396	0.1093	0.1527		0.3133	0.0396	0.1093	0.1527
92	5.5212	5.2776	5.2602	5.3385		0.3212	0.0776	0.0602	0.1385		0.3212	0.0776	0.0602	0.1385
93	4.8668	5.2896	5.2722	5.3505		-0.3332	0.0896	0.0722	0.1505		0.3332	0.0896	0.0722	0.1505
94	5.539	5.4845	5.3628	5.1243		0.339	0.2845	0.1628	-0.0757		0.339	0.2845	0.1628	0.0757

## Sheet: Data related to SN6AD3
	Diameters of anterior capsule opening 6 months after FLACs in 4 directions. (mm)					The differences between diameter of anterior capsule opening and 5.2mm 6 months after FLACs in 4 directions.(mm)					Absolute values of the differences between diameter of anterior capsule opening and 5.2mm 6 months after FLACs in 4 directions. (mm)
No.	H	V	45°	135°		H	V	45°	135°		H	V	45°	135°
1	5.2008	5.3313	4.8686	5.2443		0.0008	0.1313	-0.3314	0.0443		0.0008	0.1313	0.3314	0.0443
2	5.193	5.1887	5.2105	5.2113		-0.007	-0.0113	0.0105	0.0113		0.007	0.0113	0.0105	0.0113
3	5.1905	5.2113	5.1818	5.0635		-0.0095	0.0113	-0.0182	-0.1365		0.0095	0.0113	0.0182	0.1365
4	5.1905	5.4235	5.3017	5.1679		-0.0095	0.2235	0.1017	-0.0321		0.0095	0.2235	0.1017	0.0321
5	5.2095	4.9765	5.0983	5.2321		0.0095	-0.2235	-0.1017	0.0321		0.0095	0.2235	0.1017	0.0321
6	5.2148	5.0547	4.8546	5.1417		0.0148	-0.1453	-0.3454	-0.0583		0.0148	0.1453	0.3454	0.0583
7	5.1843	5.5028	5.1634	5.0712		-0.0157	0.3028	-0.0366	-0.1288		0.0157	0.3028	0.0366	0.1288
8	5.18	5.2113	5.2235	5.2113		-0.02	0.0113	0.0235	0.0113		0.02	0.0113	0.0235	0.0113
9	5.2234	5.2704	5.1887	5.2669		0.0234	0.0704	-0.0113	0.0669		0.0234	0.0704	0.0113	0.0669
10	5.1765	5.1887	5.2322	5.3505		-0.0235	-0.0113	0.0322	0.1505		0.0235	0.0113	0.0322	0.1505
11	5.2235	4.9625	5.0843	5.1539		0.0235	-0.2375	-0.1157	-0.0461		0.0235	0.2375	0.1157	0.0461
12	5.2235	5.4375	5.0843	5.1539		0.0235	0.2375	-0.1157	-0.0461		0.0235	0.2375	0.1157	0.0461
13	5.1713	4.8842	5.2496	5.3418		-0.0287	-0.3158	0.0496	0.1418		0.0287	0.3158	0.0496	0.1418
14	5.2301	5.2336	5.1974	4.9134		0.0301	0.0336	-0.0026	-0.2866		0.0301	0.0336	0.0026	0.2866
15	5.1669	5.106	5.3462	5.5783		-0.0331	-0.094	0.1462	0.3783		0.0331	0.094	0.1462	0.3783
16	5.1626	5.1156	5.2113	5.1191		-0.0374	-0.0844	0.0113	-0.0809		0.0374	0.0844	0.0113	0.0809
17	5.1577	5.3032	5.1577	5.0881		-0.0423	0.1032	-0.0423	-0.1119		0.0423	0.1032	0.0423	0.1119
18	5.2433	5.2026	5.2061	5.1828		0.0433	0.0026	0.0061	-0.0172		0.0433	0.0026	0.0061	0.0172
19	5.2461	5.093	5.3592	5.5913		0.0461	-0.107	0.1592	0.3913		0.0461	0.107	0.1592	0.3913
20	5.1539	5.1504	5.1974	5.5026		-0.0461	-0.0496	-0.0026	0.3026		0.0461	0.0496	0.0026	0.3026
21	5.251	5.5381	5.1873	5.2336		0.051	0.3381	-0.0127	0.0336		0.051	0.3381	0.0127	0.0336
22	5.1417	5.1974	5.2061	5.1678		-0.0583	-0.0026	0.0061	-0.0322		0.0583	0.0026	0.0061	0.0322
23	5.1417	5.3192	5.1417	5.3279		-0.0583	0.1192	-0.0583	0.1279		0.0583	0.1192	0.0583	0.1279
24	5.267	4.8459	5.1713	5.1504		0.067	-0.3541	-0.0287	-0.0496		0.067	0.3541	0.0287	0.0496
25	5.1199	4.6327	5.0068	4.9111		-0.0801	-0.5673	-0.1932	-0.2889		0.0801	0.5673	0.1932	0.2889
26	5.1112	4.885	4.7371	5.468		-0.0888	-0.315	-0.4629	0.268		0.0888	0.315	0.4629	0.268
27	5.2931	5.7803	4.9938	4.8981		0.0931	0.5803	-0.2062	-0.3019		0.0931	0.5803	0.2062	0.3019
28	5.294	5.1373	5.2105	5.407		0.094	-0.0627	0.0105	0.207		0.094	0.0627	0.0105	0.207
29	5.3018	4.872	4.7241	4.919		0.1018	-0.328	-0.4759	-0.281		0.1018	0.328	0.4759	0.281
30	5.093	5.1243	5.2235	4.98		-0.107	-0.0757	0.0235	-0.22		0.107	0.0757	0.0235	0.22
31	5.3084	5.1838	5.0099	5.3606		0.1084	-0.0162	-0.1901	0.1606		0.1084	0.0162	0.1901	0.1606
32	5.0881	5.0185	5.0446	4.714		-0.1119	-0.1815	-0.1554	-0.486		0.1119	0.1815	0.1554	0.486
33	5.0871	5.6522	4.8957	5.2868		-0.1129	0.4522	-0.3043	0.0868		0.1129	0.4522	0.3043	0.0868
34	5.3181	5.0089	5.4921	5.0871		0.1181	-0.1911	0.2921	-0.1129		0.1181	0.1911	0.2921	0.1129
35	5.3244	5.2322	4.9939	5.3766		0.1244	0.0322	-0.2061	0.1766		0.1244	0.0322	0.2061	0.1766
36	5.3279	4.7328	5.5193	5.0982		0.1279	-0.4672	0.3193	-0.1018		0.1279	0.4672	0.3193	0.1018
37	5.0721	5.0025	5.0286	4.698		-0.1279	-0.1975	-0.1714	-0.502		0.1279	0.1975	0.1714	0.502
38	5.0669	4.9939	4.8929	5.3279		-0.1331	-0.2061	-0.3071	0.1279		0.1331	0.2061	0.3071	0.1279
39	5.3487	4.4858	5.1731	4.8599		0.1487	-0.7142	-0.0269	-0.3401		0.1487	0.7142	0.0269	0.3401
40	5.0373	5.9282	5.1591	4.8459		-0.1627	0.7282	-0.0409	-0.3541		0.1627	0.7282	0.0409	0.3541
41	5.0242	4.7893	5.5063	5.4715		-0.1758	-0.4107	0.3063	0.2715		0.1758	0.4107	0.3063	0.2715
42	5.378	5.1838	5.1873	5.1438		0.178	-0.0162	-0.0127	-0.0562		0.178	0.0162	0.0127	0.0562
43	5.3888	5.6237	4.8807	4.9155		0.1888	0.4237	-0.3193	-0.2845		0.1888	0.4237	0.3193	0.2845
44	5.3912	5.1974	5.2259	5.2346		0.1912	-0.0026	0.0259	0.0346		0.1912	0.0026	0.0259	0.0346
45	5.006	5.1678	5.1713	5.2722		-0.194	-0.0322	-0.0287	0.0722		0.194	0.0322	0.0287	0.0722
46	4.9938	5.2026	5.1591	5.1504		-0.2062	0.0026	-0.0409	-0.0496		0.2062	0.0026	0.0409	0.0496
47	5.427	4.9382	5.3835	4.9643		0.227	-0.2618	0.1835	-0.2357		0.227	0.2618	0.1835	0.2357
48	4.959	5.4758	5.0025	5.4497		-0.241	0.2758	-0.1975	0.2497		0.241	0.2758	0.1975	0.2497
49	5.4424	5.686	5.6164	4.8184		0.2424	0.486	0.4164	-0.3816		0.2424	0.486	0.4164	0.3816
50	4.9566	4.7826	5.6	5.3216		-0.2434	-0.4174	0.4	0.1216		0.2434	0.4174	0.4	0.1216
51	4.9546	5.3758	5.1199	4.9285		-0.2454	0.1758	-0.0801	-0.2715		0.2454	0.1758	0.0801	0.2715
52	4.9416	5.0112	5.2931	5.4845		-0.2584	-0.1888	0.0931	0.2845		0.2584	0.1888	0.0931	0.2845
53	5.4584	4.7676	4.785	5.3366		0.2584	-0.4324	-0.415	0.1366		0.2584	0.4324	0.415	0.1366
54	4.9416	4.698	4.7676	5.5976		-0.2584	-0.502	-0.4324	0.3976		0.2584	0.502	0.4324	0.3976
55	5.4628	4.8415	5.602	5.0764		0.2628	-0.3585	0.402	-0.1236		0.2628	0.3585	0.402	0.1236
56	4.9242	5.5715	4.785	5.3366		-0.2758	0.3715	-0.415	0.1366		0.2758	0.3715	0.415	0.1366
57	4.9233	5.0103	5.3723	5.3027		-0.2767	-0.1897	0.1723	0.1027		0.2767	0.1897	0.1723	0.1027
58	5.4824	5.378	5.0794	5.0568		0.2824	0.178	-0.1206	-0.1432		0.2824	0.178	0.1206	0.1432
59	5.4844	4.8599	5.7663	5.5443		0.2844	-0.3401	0.5663	0.3443		0.2844	0.3401	0.5663	0.3443
60	5.4897	5.4027	5.0147	5.0843		0.2897	0.2027	-0.1853	-0.1157		0.2897	0.2027	0.1853	0.1157
61	4.9016	4.8459	5.7803	4.8417		-0.2984	-0.3541	0.5803	-0.3583		0.2984	0.3541	0.5803	0.3583
62	4.9016	5.006	5.0634	5.3592		-0.2984	-0.194	-0.1366	0.1592		0.2984	0.194	0.1366	0.1592
63	5.5356	4.9862	4.7339	5.5095		0.3356	-0.2138	-0.4661	0.3095		0.3356	0.2138	0.4661	0.3095
64	4.8567	5.1751	4.9437	5.2597		-0.3433	-0.0249	-0.2563	0.0597		0.3433	0.0249	0.2563	0.0597
65	4.8494	5.4288	4.7189	4.8755		-0.3506	0.2288	-0.4811	-0.3245		0.3506	0.2288	0.4811	0.3245
66	5.5593	5.1591	5.4723	5.1243		0.3593	-0.0409	0.2723	-0.0757		0.3593	0.0409	0.2723	0.0757
67	4.7764	5.0548	4.9156	5.5018		-0.4236	-0.1452	-0.2844	0.3018		0.4236	0.1452	0.2844	0.3018
68	5.6313	4.6904	5.4921	4.8905		0.4313	-0.5096	0.2921	-0.3095		0.4313	0.5096	0.2921	0.3095
69	4.7624	5.0408	4.9016	5.5158		-0.4376	-0.1592	-0.2984	0.3158		0.4376	0.1592	0.2984	0.3158
70	4.7565	5.2955	4.8	5.0001		-0.4435	0.0955	-0.4	-0.1999		0.4435	0.0955	0.4	0.1999
71	4.7537	4.6754	5.5071	5.5245		-0.4463	-0.5246	0.3071	0.3245		0.4463	0.5246	0.3071	0.3245
72	5.6585	5.0895	4.785	4.9851		0.4585	-0.1105	-0.415	-0.2149		0.4585	0.1105	0.415	0.2149
73	4.701	5.0784	4.9079	4.9601		-0.499	-0.1216	-0.2921	-0.2399		0.499	0.1216	0.2921	0.2399
74	5.701	5.0634	5.5071	5.4549		0.501	-0.1366	0.3071	0.2549		0.501	0.1366	0.3071	0.2549

## Sheet: Anterior capsule opening area 
	ZMB00(mm2)						SN6AD3(mm2)
No.	Anterior capsule opening area 1 month after FLACs	Anterior capsule opening area 6 months after FLACs	Differences between anterior capsule opening area of 1 and 6 months after FLACs	Absolute values of the anterior capsule opening area differences			Anterior capsule opening area 1 month after FLACs	Anterior capsule opening area 6 months after FLACs	Differences between anterior capsule opening area of 1 and 6 months after FLACs	Absolute values of the anterior capsule opening area differences
1	20.155	21.391	1.236	1.236		1	20.809	15.434	-5.375	5.375
2	19.983	20.529	0.546	0.546		2	20.86	15.201	-5.659	5.659
3	21.534	21.4	-0.134	0.134		3	19.959	22.822	2.863	2.863
4	18.062	17.81	-0.252	0.252		4	21.622	19.421	-2.201	2.201
5	21.34	21.529	0.189	0.189		5	19.973	23.1	3.127	3.127
6	19.746	20.155	0.409	0.409		6	21.821	23.56	1.739	1.739
7	21.152	19.964	-1.188	1.188		7	20.521	18.932	-1.589	1.589
8	18.955	19.973	1.018	1.018		8	20.784	20.585	-0.199	0.199
9	19.864	20.247	0.383	0.383		9	20.136	20.453	0.317	0.317
10	21.545	20.492	-1.053	1.053		10	20.3	19.623	-0.677	0.677
11	22.5	20.1	-2.4	2.4		11	21.332	20.777	-0.555	0.555
12	20.475	20.6	0.125	0.125		12	18.293	19.283	0.99	0.99
13	20.097	20.426	0.329	0.329		13	20.655	20.106	-0.549	0.549
14	20.762	21.48	0.718	0.718		14	21.203	20.769	-0.434	0.434
15	19.978	20.521	0.543	0.543		15	20.753	19.032	-1.721	1.721
16	20.604	20.065	-0.539	0.539		16	19.421	18.116	-1.305	1.305
17	21.151	19.7	-1.451	1.451		17	20.027	19.925	-0.102	0.102
18	19.42	19.975	0.555	0.555		18	17.969	17.463	-0.506	0.506
19	21.461	21.433	-0.028	0.028		19	21.052	16.686	-4.366	4.366
20	20.943	21.1	0.157	0.157		20	20.592	16.45	-4.142	4.142
21	22.378	21.135	-1.243	1.243		21	21.742	19.391	-2.351	2.351
22	18.051	17.606	-0.445	0.445		22	22.347	22.643	0.296	0.296
23	18.047	17.876	-0.171	0.171		23	22.7	24.01	1.31	1.31
24	21.418	20.053	-1.365	1.365		24	20.714	17.551	-3.163	3.163
25	21.262	21.687	0.425	0.425		25	21.358	23.206	1.848	1.848
26	20.449	20.12	-0.329	0.329		26	22.131	24.122	1.991	1.991
27	20.511	19.735	-0.776	0.776		27	20.882	22.7	1.818	1.818
28	21.76	19.985	-1.775	1.775		28	22.033	22.989	0.956	0.956
29	22.033	20.545	-1.488	1.488		29	20.295	21.953	1.658	1.658
30	20.11	19.916	-0.194	0.194		30	20.2	20.657	0.457	0.457
31	20.422	19.974	-0.448	0.448		31	21.63	22.627	0.997	0.997
32	21.202	21.603	0.401	0.401		32	20.712	15.347	-5.365	5.365
33	20.321	21.567	1.246	1.246		33	20.81	15.162	-5.648	5.648
34	18.249	18.125	-0.124	0.124		34	18.751	21.602	2.851	2.851
35	20.05	20.948	0.898	0.898		35	18.125	20.313	2.188	2.188
36	19.752	19.999	0.247	0.247		36	19.428	22.545	3.117	3.117
37	19.896	18.57	-1.326	1.326		37	17.364	19.092	1.728	1.728
38	20.475	19.46	-1.015	1.015		38	20.139	18.562	-1.577	1.577
39	20.452	20.696	0.244	0.244		39	17.012	17.198	0.186	0.186
40	19.484	20.597	1.113	1.113		40	20.842	21.149	0.307	0.307
41	21.332	18.455	-2.877	2.877		41	20.92	21.586	0.666	0.666
42	19.156	18.995	-0.161	0.161		42	18.841	18.298	-0.543	0.543
43	19.543	19.108	-0.435	0.435		43	18.055	19.032	0.977	0.977
44	21.087	21.058	-0.029	0.029		44	19.318	19.857	0.539	0.539
45	20.284	21.288	1.004	1.004		45	17.274	16.851	-0.423	0.423
46	20.532	19.555	-0.977	0.977		46	22.43	24.139	1.709	1.709
47	20.509	20.153	-0.356	0.356		47	21.923	23.215	1.292	1.292
48	21.787	20.576	-1.211	1.211		48	21.528	21.62	0.092	0.092
49	20.5	19.866	-0.634	0.634		49	21.658	22.153	0.495	0.495
50	19.6	20.139	0.539	0.539		50	21.532	17.178	-4.354	4.354
51	19.798	19.723	-0.075	0.075		51	20.922	25.051	4.129	4.129
52	20.419	20.452	0.033	0.033		52	20.882	23.223	2.341	2.341
53	19.378	20.085	0.707	0.707		53	20.545	20.26	-0.285	0.285
54	21.402	20.154	-1.248	1.248		54	20.565	21.863	1.298	1.298
55	20.829	19.132	-1.697	1.697		55	20.522	23.672	3.15	3.15
56	21.289	20.755	-0.534	0.534		56	20.28	22.118	1.838	1.838
57	21.991	20.973	-1.018	1.018		57	20.297	22.277	1.98	1.98
58	22.121	22.031	-0.09	0.09		58	20.068	21.874	1.806	1.806
59	17.012	15.786	-1.226	1.226		59	19.498	20.441	0.943	0.943
60	17.142	17.677	0.535	0.535		60	17.454	15.806	-1.648	1.648
61	22.203	22.325	0.122	0.122		61	22.61	23.056	0.446	0.446
62	18.751	18.512	-0.239	0.239		62	22.135	22.922	0.787	0.787
63	22.033	22.212	0.179	0.179		63	21.743	23.934	2.191	2.191
64	22.153	22.551	0.398	0.398		64	21.745	18.629	-3.116	3.116
65	20.2	21.376	1.176	1.176		65	21.492	23.219	1.727	1.727
66	20.2	21.205	1.005	1.005		66	20.932	22.508	1.576	1.576
67	20.712	20.339	-0.373	0.373		67	20.802	20.991	0.189	0.189
68	20.2	21.242	1.042	1.042		68	20.577	20.883	0.306	0.306
69	20.81	18.422	-2.388	2.388		69	20.594	19.929	-0.665	0.665
70	20.93	21.042	0.112	0.112		70	20.54	21.082	0.542	0.542
71	20.882	21.201	0.319	0.319		71	20.29	21.27	0.98	0.98
72	20.92	21.627	0.707	0.707		72	20.097	19.559	-0.538	0.538
73	20.7	20.169	-0.531	0.531		73	20.091	20.513	0.422	0.422
74	21.63	22.156	0.526	0.526		74	20.064	18.356	-1.708	1.708
75	20.732	22.173	1.441	1.441
76	19.428	19.972	0.544	0.544
77	22.7	22.716	0.016	0.016
78	21.46	21.316	-0.144	0.144
79	18.125	19.358	1.233	1.233
80	19.308	19.742	0.434	0.434
81	21.358	21.517	0.159	0.159
82	21.508	20.156	-1.352	1.352
83	18.005	18.42	0.415	0.415
84	20.295	20.613	0.318	0.318
85	17.364	18.128	0.764	0.764
86	17.514	19.276	1.762	1.762
87	17.624	16.146	-1.478	1.478
88	20.399	20.582	0.183	0.183
89	20.139	20.377	0.238	0.238
90	20.249	20.639	0.39	0.39
91	20.714	19.48	-1.234	1.234
92	20.834	20.945	0.111	0.111
93	20.842	21.73	0.888	0.888
94	22.131	22.367	0.236	0.236
